# Supplementary material for: Leaf, root, and soil microbiomes of an invasive plant, Ardisia crenata, differ between its native and exotic ranges
Source: Front Microbiol. 2023 Nov 22;14:1302167. doi: 10.3389/fmicb.2023.1302167 (PMC10703299; doi:10.3389/fmicb.2023.1302167)
Supplement: Supplementary file 2 [file Data_Sheet_2.xlsx]

## Sheet: Supplementary Table S1
	Supplementary Table S1. Sampling sites in Japan and Florida with geographical coordinates, mean annual temperature (MAT), Mean annual precipiataion (MAP), dominant overstory trees, and abundance of Ardisia crenata (number of stems with height > 20 cm, and % cover). All field sampling was conducted in September (Florida) and October (Japan), 2019.
						Ardisia*
	Site	Geographical Coordinate	MAT (℃)	MAP (mm)	Dominant overstory trees	No. (>20 cm)	Cover (%)
	Sites in Honshu, Japan
	Yanagido Experimental Station (YA)	35.47°N, 136.74°E	16.2	1523	CO, LE	1 (0-5)	5 (5-20)
	Kamigamo Experimental station (KA)	35.07°N, 135.76°E	16.2	1861	AF, CO, PQ	1 (0-8)	5 (0-20)
	Tokuyama Experimental Station (TO)	34.07°N, 131.84°E	15.9	1654	CO, ME	1 (0-10)	5 (0-20)
	Sites in Florida, USA
	Bivens Arm Nature Park (BA)	29.62°N, 82.33°W	20.7	1227	CS, QH, QN, LS	18 (2-43)	75 (10-100)
	Evergreeen Cemetary (EC)	29.63°N, 82.32°W			CS, MG, PT, QN	34 (18-60)	100 (40-100)
	Hawthorn Trail Head (HT)	29.64°N, 82.32°W			MG, QH, QM, QN	15 (3-27)	80 (10-100)
	Newnans Lake (NL)	29.62°N, 82.21°W			CS, LS, MG, QH, QN	14 (1-28)	70 (20-100)
	* median and range among 30 quadrats along two 15-m transecct
	Overstory tree species:
	AF (Abies firma), CO (Chamaecyparis obtusa), LE (Lithocarpus edulis), ME (Metasequoia glyptostroboides), PQ (Picrasma quassioides),
	CS (Carya sp.), LS (Liquidamber styraciflua), MG (Magnolia grandiflora),
	PT (Pinus taeda), QF (Quercus hemiisphaerica), QM (Quercus michuaxii), QN (Quercus nigra)

## Sheet: Supplementary Table S2
	Supplementary Table S2 ; Sample size at each site after post-sequencing standardization such that the datasets were diluted to a consistent depth of 200 reads per sample for bacteria and 1000 reads for fungi. Samples that did not meet these read thresholds were discarded. Sample numbers used for subsequent statistical analyses are shown for fungi
	Sites		Fungi			Bacteria
			Leaf	Root	Soil	Leaf	Root	Soil
	US	BA	24	21	28	26	10	30
		EC	23	10	26	21	14	29
		HT	26	17	27	25	11	30
		NL	28	17	27	27	18	29
	JPN	KA	24	25	18	20	28	28
		TO	16	17	20	25	30	30
		YA	24	25	26	23	22	30

## Sheet: Supplementary Table S3-5
	Supplementary Table S3 ; ANOVAs analysis of microbial community diversity differences among parts, population ranges and their interactions.
	Targets	Variables	Df	F	P
	Fungi	Parts	2	277.002	0.0001
		Range	1	0.164	0.685
		Parts: Ranges	2	33.421	0.0001
	Bacteria	Parts	2	728.424	0.0001
		Ranges	1	9.447	0.00223
		Parts: Ranges	2	28.831	0.0001
	Notes: Significant terms (P < 0.05) are shown in bold.
	Supplementary Table S4 ; The results of PerMANOVAs for fungal and bacteria community compositions to test the difference among parts (i.e., leaf roots and soil) and geographical ranges (Japan and Florida). We used sites as strata to control for s ite-to-site variation, as a random effect
	Targets	Variables	Df	F	R2	P
	Fungi	Parts	2	48.079	0.155	0.0001
		Ranges	1	21.619	0.035	0.0001
		Parts: Ranges	2	19.409	0.063	0.0001
	Bacteria	Parts	2	123.9	0.325	0.0001
		Ranges	1	7.5	0.01	0.0001
		Parts: Ranges	2	5.737	0.014	0.0001
	Notes: Significant terms (P < 0.05) are shown in bold.
	Supplementary Table S5 ; Microbial community difference between Japan and Florida for each part sampled (leaf, roots and soil) tested by PerMANOVA, and statistical difference in heterogeneity of variance in microbial communities for each part between Japan and Florida tested by Permdisp. We used sites as strata to control for site-to-site variation, as a random effect
		Parts	Variables	PerMANOVA results				PERMDISP results
				Df	F	R2	P	F	P
	Fungi	Leaf	Ranges	1	68.098	0.28	0.0001	208.15	0.0001
		Root	Ranges	1	3.7546	0.027	0.0001	0.1268	0.7172
		Soil	Ranges	1	19.4208	0.05905	0.0001	8.6991	0.0035
	Bacteria	Leaf	Ranges	1	1.9489	0.01443	0.0098	2.2273	0.1456
		Root	Ranges	1	3.5842	0.02711	0.0001	6.2787	0.012
		Soil	Ranges	1	10.1662	0.04501	0.0001	86.171	0.0001
	Notes: Significant terms (P < 0.05) are shown in bold.
